# Supplementary material for: Gold vs. Silver Colloidal Nanoparticle Films for Optimized SERS Detection of Propranolol and Electrochemical-SERS Analyses
Source: Biosensors (Basel). 2023 May 9;13(5):530. doi: 10.3390/bios13050530 (PMC10216585; doi:10.3390/bios13050530)
Supplement: Supplementary file 1 [file biosensors-13-00530-s001.zip]

Archive with 1 entries (1 files):
- biosensors-2366104-supplementary.pdf
